# Supplementary material for: Reactive Oxygen Species (ROS) Are Not a Key Determinant for Zika Virus-Induced Apoptosis in SH-SY5Y Neuroblastoma Cells
Source: Viruses. 2021 Oct 20;13(11):2111. doi: 10.3390/v13112111 (PMC8622630; doi:10.3390/v13112111)
Supplement: Supplementary file 1 [file viruses-13-02111-s001.zip]

Archive with 3 entries (3 files):
- Table S1.xlsx
- Table S2.xlsx
- viruses-1321845-supplementary.pdf
