# Supplementary material for: Reactive Oxygen Species (ROS) Are Not a Key Determinant for Zika Virus-Induced Apoptosis in SH-SY5Y Neuroblastoma Cells
Source: Viruses. 2021 Oct 20;13(11):2111. doi: 10.3390/v13112111 (PMC8622630; doi:10.3390/v13112111)
Supplement: Supplementary file 1 [file viruses-13-02111-s001.zip › Table S1.xlsx]

## Sheet: Plan1
Supplemental Table S1 - Expression levels of 42 genes related to survival and death responses. The following information is described in the table: gene abbreviation, gene abbreviation description, synonyms / alternative gene names, number of primers/probe set (according to Thermo Fisher®) and fold-change for each replicate in each day post infection, relative to MOCK. Fold-change values are expr…
Gene	Gene description	Synonym / Alias	Primers/probe set ID	2^-ΔΔCt (ZIKV 1 dpi - Mock)		2^-ΔΔCt (ZIKV 2 dpi - Mock)
				Replicate 1	Replicate 2	Replicate 1	Replicate 2
APAF1	Apoptotic protease activating factor 1		Hs00559441_m1	1.43943	1.37221	1.72608	2.02862
BAX	Bcl2-associated X protein		Hs00180269_m1	1.05665	1.0385	1.27589	1.27236
BCL2	B-cell lymphoma 2		Hs99999018_m1	1.05995	1.09581	0.97468	1.03168
BID	BH3 interacting-domain death agonist		Hs00609632_m1	1.15109	1.18756	1.20748	1.25527
BIRC2	Baculoviral IAP repeat containing 2	c-IAP1	Hs01112284_m1	1.55995	1.35519	1.84997	1.69878
BIRC3	Baculoviral IAP repeat containing 3	c-IAP2	Hs00154109_m1	38.9487	34.3324	66.6485	68.7126
CASP2	Caspase 2		Hs00234982_m1	1.74715	1.75808	1.75808	1.77769
CASP3	Caspase 3		Hs00234387_m1	2.22145	2.54824	3.00945	3.44022
CASP7	Caspase 7		Hs00169152_m1	1.69466	1.86219	1.84421	2.11111
CASP8	Caspase 8		Hs01018151_m1	2.54471	1.7225	2.11917	1.3477
CASP9	Caspase 9		Hs00154260_m1	1.02208	1.045	1.46358	1.57844
CFLAR	CASP8 and FADD-like apoptosis regulator	c-FLIP	Hs01116280_m1	1.66497	1.46358	1.68354	1.46155
CHUK	conserved helix-loop-helix ubiquitous kinase	IKK-α	Hs00175141_m1	2.39081	2.5856	2.79626	2.78659
DAXX	death domain associated protein		Hs00154692_m1	0.969626	1.05446	1.25049	1.24703
DIABLO	diablo IAP-binding mitochondrial protein		Hs00219876_m1	1.05629	1.089	1.18345	1.19003
FADD	Fas associated via death domain		Hs00538709_m1	1.32501	1.22179	1.70291	1.63921
FAS	Fas death receptor		Hs00531110_m1	2.25012	1.91587	2.94854	2.19011
FASLG	Fas ligand		Hs00181225_m1	n.d.	n.d.	n.d.	n.d.
IKBKB	inhibitor of nuclear factor kappa B kinase subunit beta	IKK-β	Hs00233287_m1	1.25571	1.1475	1.3449	1.27854
IKBKG	inhibitor of nuclear factor kappa B kinase subunit gamma	IKK-γ	Hs00415849_m1	0.944093	1.03383	1.20832	1.24143
MAP3K5	mitogen-activated protein kinase kinase kinase 5	ASK1	Hs00178726_m1	2.49061	2.45632	2.53415	2.53591
MAPK8	mitogen-activated protein kinase 8	JNK1	Hs01548508_m1	1.42109	1.43594	1.73027	1.68063
MAPK9	mitogen-activated protein kinase 9	JNK2	Hs00177102_m1	1.78571	1.45146	2.26341	1.96224
NFKB1	nuclear factor kappa B subunit 1	p50	Hs00765730_m1	1.21588	1.12117	1.57353	1.47836
NFKB2	nuclear factor kappa B subunit 2	p52	Hs00174517_m1	1.98	2.00347	3.36009	3.60876
NFKBIA	NFKB inhibitor alpha	IkB-α	Hs00153283_m1	1.36888	1.36793	1.54864	1.61889
NGF	nerve growth factor		Hs01113193_m1	1.09089	1.09316	2.44613	2.31578
NGFR	receptor de NGF	p75NTR	Hs00609976_m1	1.19541	1.26356	2.89688	3.06206
PARP1	poly(ADP-ribose) polymerase 1		Hs00242302_m1	1.5708	1.35707	1.68705	1.48093
RELA	RELA proto-oncogene, NF-kB subunit	p65	Hs00153294_m1	1.04355	1.0796	1.1	1.21125
TNFRSF10A	TNF receptor superfamily member 10a	DR4 (TRAIL-R1)	Hs00269492_m1	1.14472	1.2492	2.02792	2.24234
TNFRSF10B	TNF receptor superfamily member 10b	DR5 (TRAILR2)	Hs00366278_m1	1.14592	1.14195	1.61944	1.86801
TNFRSF10C	TNF receptor superfamily member 10c	DcR1 (TRAIL-R3)	Hs00182570_m1	1.04572	1.37602	0.892855	1.07811
TNFRSF1A	TNF receptor superfamily member 1A	TNF-R1	Hs00533560_m1	1.17732	1.32088	1.4799	1.66152
TNFRSF21	TNF receptor superfamily member 21	DR6	Hs00205419_m1	1.03994	1.06179	1.03922	1.25136
TNFRSF25	TNF receptor superfamily member 25	DR3 (Apo3)	Hs00237054_m1	0.984867	1.1495	0.833353	1.00975
TNFRSF6B;RTEL1	TNF receptor superfamily member 6b; regulator of telomere elongation helicase 1 readthrough	DcR3	Hs00187070_m1	1.14433	1.41079	1.49123	1.91654
TNF	tumor necrosis factor	TNF-α	Hs00174128_m1	45.8707	48.8911	94.9765	93.0221
TNFSF10	TNF receptor superfamily member 10	TRAIL (Apo2L)	Hs00234356_m1	n.d.	n.d.	n.d.	n.d.
TNFRSF10D	TNF receptor superfamily member 10D	DcR2 (TRAILR4)	Hs00174664_m1	n.d.	n.d.	n.d.	n.d.
TP53	tumor protein p53	p53	Hs01034249_m1	0.860353	0.873573	1.05995	1.02031
TRAF2	TNF receptor associated factor 2	TRAF2	Hs00184192_m1	0.819037	0.847333	1.07998	1.23542
