# Supplementary material for: Reactive Oxygen Species (ROS) Are Not a Key Determinant for Zika Virus-Induced Apoptosis in SH-SY5Y Neuroblastoma Cells
Source: Viruses. 2021 Oct 20;13(11):2111. doi: 10.3390/v13112111 (PMC8622630; doi:10.3390/v13112111)
Supplement: Supplementary file 1 [file viruses-13-02111-s001.zip › Table S2.xlsx]

## Sheet: Plan1
Supplemental Table S2 - Experimental details relative to supernatant samples of MOCK- and ZIKV-infected cells analyzed for TNF-α detection by ELISA immunoassay. hpi - hours post-infection; dpi - days post-infection.
				Blank-corrected OD values		TNF-α concentration (pg/mL)
Experiment ID	#cells/container (well or flask)	Multiplicity of infection (MOI)	Sample ID	Replicate 1	Replicate 2	Replicate 1	Replicate 2
Standard curve	-	-	1000 pg/mL	2667	2782	-	-
			500 pg/mL	1.6	1952	-	-
			250 pg/mL	1058	1176	-	-
			125 pg/mL	0.602	0.807	-	-
			62,5 pg/mL	0.262	0.516	-	-
			31,2 pg/mL	0.334	0.32	-	-
			15,6 pg/mL	0.261	0.264	-	-
			0 pg/mL	0	0	-	-
I	30,000 cells/well	1	Mock-infected	0.05	-0.132	0	0
	(96-well plate)		ZIKV 0 hpi	0.058	-0.173	0	0
			ZIKV 1 dpi	0.139	0.112	0	0
			ZIKV 2 dpi	0.168	0.032	5767	0
			ZIKV 3 dpi	0.157	0.129	3129	0
			ZIKV 4 dpi	0.146	-0.11	0.496	0
			ZIKV 5 dpi	0.03	0.018	0	0
II	40,000 cells/well	5	Mock-infected	-0.029	-	0	-
	(96-well plate)		ZIKV 1 dpi	-0.027	-	0	-
			ZIKV 2 dpi	0.184	-	9615	-
III	90,000 cells/well	5	Mock-infected	-0.056	-	0	-
	(48-well plate)		ZIKV 0 hpi	-0.138	-	0	-
			ZIKV 1 dpi	-0.173	-	0	-
			ZIKV 2 dpi	-0.085	-	0	-
			ZIKV 3 dpi	-0.056	-	0	-
			ZIKV 4 dpi	-0.024	-	0	-
			ZIKV 5 dpi	0.069	-	0	-
			ZIKV 6 dpi	0.032	-	0	-
			ZIKV 7 dpi	0.054	-	0	-
IV	50,000 cells/well	5	Mock-infected	0.057	0.04	0	0
	(48-well plate)		ZIKV 1 dpi	-0.013	0.004	0	0
			ZIKV 2 dpi	0.04	0.01	0	0
			ZIKV 3 dpi	0.088	0.036	0	0
			ZIKV 4 dpi	0.116	0.029	0	0
V	50,000 cells/well	5	Mock-infected	0.113	0.056	0	0
	(48-well plate)		ZIKV 1 dpi	0.146	0.115	0.496	0
			ZIKV 2 dpi	-0.062	-0.083	0	0
			ZIKV 3 dpi	-0.128	-0.071	0	0
			ZIKV 4 dpi	-0.047	-0.022	0	0
VI	1,000,000 cells/flask	0.5	Mock-infected	-0.157	-0.125	0	0
	(25 cm2 flask)		ZIKV 1 dpi	-0.144	-0.185	0	0
			ZIKV 2 dpi	0.009	0.018	0	0
			ZIKV 3 dpi	-0.096	0.006	0	0
VII	1,000,000 cells/flask	0.5	Mock-infected	-0.147	0.026	0	0
	(25 cm2 flask)		ZIKV 1 dpi	-0.154	-0.061	0	0
			ZIKV 2 dpi	-0.132	-0.015	0	0
			ZIKV 3 dpi	-0.128	0.005	0	0
